# Supplementary material for: Combined Effect of tDCS and GRASP for Upper Limb Rehabilitation in Stroke: A Clinical and Accelerometric Pilot Study
Source: Sensors (Basel). 2025 Aug 8;25(16):4907. doi: 10.3390/s25164907 (PMC12389919; doi:10.3390/s25164907)
Supplement: Supplementary file 1 [file sensors-25-04907-s001.zip]

Archive with 1 entries (1 files):
- sensors-3721846-supplementary.pdf
